# Supplementary material for: Potential Molecular Target Prediction and Docking Verification of Hua-Feng-Dan in Stroke Based on Network Pharmacology
Source: Evid Based Complement Alternat Med. 2020 Oct 28;2020:8872593. doi: 10.1155/2020/8872593 (PMC7641700; doi:10.1155/2020/8872593)
Supplement: Supplementary Materials — Supplementary Table 1: the results obtained by the molecular docking software. Supplementary Table 2: correlation analysis of 26 core targets with the GEO database. [file 8872593.f1.zip]

Archive with 2 entries (2 files):
- 8872593.f1/Supplementary Table 1.pdf
- 8872593.f1/Supplementary Table 2.pdf
